# Supplementary material for: Natural life cycle of Versteria cuja (Taeniidae) in Argentina and histopathology of metacestodiasis in intermediate hosts
Source: Parasitology. 2023 Mar 8;150(6):488–97. doi: 10.1017/S0031182023000215 (PMC10260299; doi:10.1017/S0031182023000215)
Supplement: Supplementary file 1 [file S0031182023000215sup.zip]

Archive with 3 entries (3 files):
- S0031182023000215sup001.docx
- S0031182023000215sup002.docx
- S0031182023000215sup003.docx
